# Supplementary material for: BAC-FISH Based Physical Map of Endangered Catfish Clarias magur for Chromosome Cataloguing and Gene Isolation through Positional Cloning
Source: Int J Mol Sci. 2022 Dec 15;23(24):15958. doi: 10.3390/ijms232415958 (PMC9781557; doi:10.3390/ijms232415958)
Supplement: Supplementary file 1 [file ijms-23-15958-s001.zip]

Archive with 1 entries (1 files):
- ijms-2046039-supplementary.xlsx
