# Supplementary material for: BAC-FISH Based Physical Map of Endangered Catfish Clarias magur for Chromosome Cataloguing and Gene Isolation through Positional Cloning
Source: Int J Mol Sci. 2022 Dec 15;23(24):15958. doi: 10.3390/ijms232415958 (PMC9781557; doi:10.3390/ijms232415958)
Supplement: Supplementary file 1 [file ijms-23-15958-s001.zip › ijms-2046039-supplementary.xlsx]

## Sheet: Supplementary Table 1
S.N.	Cone ID	Forward end length (bp)	Reverse end length (bp)	C. magur genome scaffold ID where clone mapped	Scaffold’s length (bp)	BES position on C. magur genome scaffold (Start…End)	BAC size (bp) estimated	Number of SSRs present on the BAC	GC content (%)	Fluorophore used to label clone	FISH signal location on chromosome (type/ number)	Number of genes present on clone	No. of CDS in genes
1	001I2*	692	772	Scaffold_1942 & 369	568919 & 720042	9477...10143 (Forward end mapping region on scaffold_1942) and 370573...371292 (Reverse end mapping region on scaffold_369)	13361 & 349470	4&291	41.9	Fluorescein 12-dUTP	Submetacentric / 9	4 & 27	7 & 101
2	001N22*	683	674	Scaffolds_1 & 1063	9885605 & 132425	7915905...7916277 (Forward end mapping region on scaffold_1) and 20915...21538 (Reverse end mapping region on scaffold_1063)	1180712 & 127330	1201&111	38.8	Fluorescein 12-dUTP	Metacentric/ 4	75 & 17	414 & 64
3	002J12	713	772	Scaffold_1	9885605	7574539…7675207	100669	174	42.2	Fluorescein 12-dUTP	Metacentric/ 4	5	36
4	002O2	734	765	Scaffold_1	9885605	7597515…7690467	92953	174	42.5	Fluorescein 12-dUTP	Metacentric/ 4	4	31
5	002P12*	715	805	Scaffolds_176 & 1711	1360986 & 32761	840120...840810 (Forward end mapping region on scaffold_176) and 7834...8587 (Reverse end mapping region on scaffold_1711)	520867 & 16841	902&21	37	Fluorescein 12-dUTP	Submetacentric/ 8	20&1	262 & 3
6	003L9	550	661	Scaffold_1	9885605	6084512...6209261	124750	112	39.5	Fluorescein 12-dUTP	Metacentric/ 4	4	14
7	003M7	727	767	Scaffold_1	9885605	5759582...5788610	29029	13	40.1	Fluorescein 12-dUTP	Metacentric/ 4	1	1
8	003O9	636	779	Scaffold_68	2435928	286158...428555	142398	123	38.6	Fluorescein 12-dUTP	Submetacentric/ 15	7	64
9	004F12	685	535	Scaffold_1	9885605	7608758...7764271	155514	174	41.1	Fluorescein 12-dUTP	Metacentric/ 4	5	41
10	004M12	159	751	Scaffold_37	3370182	1820745...1926506	105762	47	44.8	Rhodamine-5-dUTP	Submetacentric/17	0	0
11	004N14	738	745	Scaffold_26	3966289	3562487...3684336	121850	96	37.8	Rhodamine-5-dUTP	Submetacentric/17	7	81
12	005B17*	757	754	Scaffolds_1711 & 176	32761 & 1360986	27984...28716 (Forward end map region on scaffold_1711) and 846208...846913 (Reverse end map region on scaffold_176)	27239 & 514779	20&894	38.3	Fluorescein 12-dUTP	Submetacentric/ 8	1 & 20	1 & 260
13	005M20	815	728	Scaffolds_712 & 26	302846&3966289	249954...250740 (Forward end mapping region on scaffold_712) and 3707606...3708281 (Reverse end mapping region on scaffold_26)	52885 & 258684	47&313	40	Fluorescein 12-dUTP	Submetacentric/ 8	7 & 12	40 & 27
14	006A14	733	811	Scaffold_7	5668288	4369372...4486044	116673	100	38.6	Rhodamine-5-dUTP	Metacentric/ 5	0	0
15	006K13	725	454	Scaffold_66	2485134	1060691...1214451	153761	76	40	Fluorescein 12-dUTP	Submetacentric/10	1	1
16	006O16	901	823	Scaffold_530	445011	130214...283155	152942	155	37.2	Fluorescein 12-dUTP	Metacentric/ 7	3	43
17	007A22*	752	851	Scaffolds_1012 & 140	52537 & 1615828	126961…127684 (Forward end mapping region on scaffold_1012) and 1525293...1526064 (Reverse end mapping region on scaffold_140)	88696 & 90536	132&83	38	Rhodamine-5-dUTP	Submetacentric/11	0 & 5	0 & 18
18	007B2	847	868	Scaffold_325	797834	144950...310528	165579	173	37.3	Rhodamine-5-dUTP	Metacentric/ 5	6	60
19	007D10	873	756	Scaffold_92	2021467	295909…422567	126659	86	38.6	Rhodamine-5-dUTP	Metacentric/ 4	7	27
20	007F14	775	554	Scaffold_1	9885605	6467372...6598887	131516	105	38.6	Fluorescein 12-dUTP	Submetacentric/ 16	8	82
21	007F7*	484	340	Scaffolds_19 & 165	4427965 & 1440939	1552852…1553276 (Forward end mapping region on scaffold_19) and 880742…881079 (Reverse end mapping region on scaffold_165)	436996 & 560198	2739&809	38	Fluorescein 12-dUTP	Submetacentric/ 14	178 & 32	1500 & 105
22	007K15	458	591	Scaffold_75	2281427	1736823...1947313	210491	157	40	Fluorescein 12-dUTP	Submetacentric/ 15	9	54
23	008 E4	904	452	Scaffold_254	973491	734128...880471	146344	90	39.1	Fluorescein 12-dUTP	Metacentric / 4	5	20
24	008 E21	355	502	Scaffold_70	2357048	1415430...1559492	144063	84	38.2	Rhodamine-5-dUTP	Submetacentric / 10	6	64
25	008F24	860	822	Scaffold_143	1603984	966337...1087749	121413	99	38.5	Rhodamine-5-dUTP	Metacentric / 4	4	9
26	008G1	454	676	Scaffold_255	964207	358679...483038	124360	98	38.7	Rhodamine-5-dUTP	Metacentric/ 4	9	43
27	008N15	411	824	Scaffold_48	3148247	1758125...1861428	103304	83	37.3	Rhodamine-5-dUTP	Submetacentric /8	6	51
28	008N5	353	543	Scaffold_116	1843284	1293689...1495246	201558	143	36.7	Rhodamine-5-dUTP	Submetacentric / 12	7	80
29	008P24	642	909	Scaffold_1	9885605	3162003...3255455	93453	223	37.7	Rhodamine-5-dUTP	Submetacentric/ 9	5	89
30	009D11	782	801	Scaffold_232	1090766	938107...1011526	73420	58	39.9	Rhodamine-5-dUTP	Submetacentric/ 13	4	42
31	009D24	523	711	Scaffold_49	3144600	2346237...2481073	134837	130	37.8	Rhodamine-5-dUTP	Metacentric/ 2	6	56
32	009D4	207	612	Scaffold_206	1221473	822403...987438	165036	110	37.4	Rhodamine-5-dUTP	Submetacentric/ 12	16	43
33	010A12	642	575	Scaffold_268	936521	463902...604304	140403	203	39	Fluorescein 12-dUTP	Submetacentric / 12	3	4
34	010L11	870	651	Scaffold_314	807374	398719...600976	202258	152	38.8	Fluorescein 12-dUTP	Subtelocentric /20	8	64
35	010P13	829	749	Scaffold_173	1365605	989982...1105966	115985	119	39.3	Rhodamine-5-dUTP	Submetacentric/ 11	5	74
36	010P19	727	814	Scaffold_8	5258557	609581…724205	114625	158	38.7	Rhodamine-5-dUTP	Submetacentric/11 and Subtelocentric/ 18	5	62
	Note: *BAC clone mapped on two different genome scaffolds.										Total	555

## Sheet: Supplementary Table 2a
			Genes present on same scaffolds of C. magur
BAC clone ID	Gene ID	Gene names	Genes discription	Position on genome	Strand	Exons	Genes length
002J12	Gene22540	NA	NA	7586385..7587032	+	5	648
	Gene22541	PPP1R10	PP1RA_MACMURecName: Full=Serine/threonine-protein phosphatase 1 regulatory subunit 10	7590518..7597363	+	6	6846
	Gene22542	fbp	AP2M_SCHPORecName: Full=AP-2 complex subunit mu	7607523..7607899	-	4	377
	Gene22543	NA	NA	7608333..7621355	-	2	13023
	Gene22544	NA	NA	7633366..7633710	-	19	345
002O2	Gene22542	fbp	AP2M_SCHPORecName: Full=AP-2 complex subunit mu	7607523..7607899	-	4	377
	Gene22543	NA	NA	7608333..7621355	-	2	13023
	Gene22544	NA	NA	7633366..7633710	-	19	345
	Gene22545	zmiz1	zinc finger MIZ domain-containing protein 1 isoform X1	7653644..7687996	+	6	34353
003L9	Gene22573	rims1	regulating synaptic membrane exocytosis protein 1 isoform X2	6120348..6169439	-	1	49092
	Gene22574	A0A3B1IQW4	isoaspartyl peptidase/L-asparaginase	6169815..6183305	+	3	13491
	Gene22575	NA	NA	6191047..6200679	+	2	9633
	Gene22576	NA	NA	6200808..6201116	+	8	309
003M7	NA	Not mapped	Insert sequence Length on contig: CM_Scaffold1 (9885605) less than 40 KB
003O9	Gene2279	NA	ataxin-2-like protein isoform X1	288914..295752	-	25	6839
	Gene2280	pitpnbl	phosphatidylinositol transfer protein beta isoform-like	329248..335848	+	5	6601
	Gene2281	CABP5	calcium-binding protein 5-like	345643..349218	-	4	3576
	Gene2282	asphd1	aspartate beta-hydroxylase domain-containing protein 2-like isoform X1	355958..359639	-	17	3682
	Gene2283	sez6l2	seizure 6-like protein 2 isoform X1	363178..375372	+	5	12195
	Gene2284	Kctd10	BTB/POZ domain-containing adapter for CUL3-mediated RhoA degradation protein 1-like	382046..386075	+	7	4030
	Gene2285	hirip3	HIRA-interacting protein 3	390753..395438	+	1	4686
004F12	Gene22544	NA	NA	7633366..7633710	-	19	345
	Gene22545	zmiz1	zinc finger MIZ domain-containing protein 1 isoform X1	7653644..7687996	+	6	34353
	Gene22546	PPIF	peptidyl-prolyl cis-trans isomerase A-like	7692753..7696807	+	5	4055
	Gene22547	zcchc24	zinc finger CCHC domain-containing protein 24	7702266..7736453	-	1	34188
	Gene22548	GSONMT00034131001	peroxisomal N(1)-acetyl-spermine/spermidine oxidase	7740470..7755424	-	10	14955
004M12	NA	NA	NA			Nil	Nil
004N14	Gene15580	caln1	calcium-binding protein 8	3569857..3601468	+	39	31612
	Gene15581	supt6h	transcription elongation factor SPT6 isoform X1	3607787..3636188	+	7	28402
	Gene15582	rab34	ras-related protein Rab-34-like isoform X1	3641353..3643335	-	4	1983
	Gene15583	A0A087YKD6	60S ribosomal protein L23a	3645779..3648230	+	3	2452
	Gene15584	Tlcd1	calfacilitin-like	3652519..3656569	-	5	4051
	Gene15585	LOC108279038	carbonic anhydrase 4-like	3662685..3666681	+	14	3997
	Gene15586	asl	argininosuccinate lyase	3672965..3680669	-	9	7705
006A14	NA	Not present	NA			NA	NA
006K13	Gene11055	zgc:175127	ORF1-encoded protein	1159213..1159893	-	1	681
006O16	Gene8425	ACSL3	long-chain-fatty-acid--CoA ligase 3-like	170859..181057	+	16	10199
	Gene8426	NA	PERQ amino acid-rich with GYF domain-containing protein 2 isoform X1	201315..245789	-	3	44475
	Gene8427	hes6	transcription cofactor HES-6-like	257999..258444	+	24	446
007B2	Gene9797	lonrf1	LON peptidase N-terminal domain and RING finger protein 1-like	158414..172496	-	8	14083
	Gene9798	itk	tyrosine-protein kinase ITK/TSK	181751..189948	+	11	8198
	Gene9799	A0A087X859	cytoplasmic FMR1-interacting protein 2 isoform X1	212800..234507	+	16	21708
	Gene9800	NA	glutamic acid-rich protein-like	249565..254646	-	3	5082
	Gene9801	A0A3B4E7N7	sodium/potassium/calcium exchanger 3-like isoform X1	259812..279370	+	4	19559
	Gene9802	A0A3B4FUX3	chloride intracellular channel protein 2	287715..291685	-	18	3971
007D10	Gene14801	A0A1Y9TFM3	toll-like receptor 13	297004..311744	+	7	14741
	Gene14802	A0A3B4C1Y6	protein S100-A16-like	317743..318570	+	1	828
	Gene14803	A0A3B4DRG1	protein S100-A1-like	321557..321718	+	7	162
	Gene14804	chrnb2	neuronal acetylcholine receptor subunit beta-2-like	329815..340725	-	3	10911
	Gene14805	NA	NA	347590..359092	-	2	11503
	Gene14806	NA	putative LOC102098564, transcript variant X2	365393..369751	+	3	4359
	Gene14807	NA	uncharacterized protein LOC113525279 isoform X1	372574..376185	+	4	3612
007F14	Gene22488	NA	NA	6480241..6486129	+	12	5889
	Gene22489	fgf8a	fibroblast growth factor 8	6489542..6493538	+	2	3997
	Gene22490	fbxw4	F-box/WD repeat-containing protein 4	6504637..6525905	+	4	21269
	Gene22491	wbp1l	WW domain binding protein 1-like isoform X1	6539364..6552772	+	6	13409
	Gene22492	NA	NA	6558321..6558912	-	20	592
	Gene22493	CYP17	steroid 17-alpha-hydroxylase/17,20 lyase	6566323..6567906	-	3	1584
	Gene22494	NA	BLOC-1-related complex subunit 7	6571648..6578007	+	8	6360
	Gene22495	cnnm2	metal transporter CNNM2	6578176..6592845	+	27	14670
007K15	Gene15851	NA	NA	1774373..1799697	+	7	25325
	Gene15852	purA	PURA_MAGMMRecName: Full=Adenylosuccinate synthetase	1807373..1807559	+	4	187
	Gene15853	pmeA	PMEA_EMENIRecName: Full=Pectinesterase A	1820617..1834642	-	3	14026
	Gene15854	NA	NA	1836723..1836927	-	1	205
	Gene15855	NA	NA	1856908..1857071	+	17	164
	Gene15856	ldha	L-lactate dehydrogenase A chain	1882107..1886127	+	8	4021
	Gene15857	Tsg101	tumor susceptibility gene 101 protein	1887790..1899263	-	1	11474
	Gene15858	EH28_09708	GTPase HRas	1905870..1914005	-	12	8136
	Gene15859	NA	leucine-rich repeat-containing protein 56 isoform X1	1924381..1937947	+	1	13567
008E 4	Gene2647	tsen54	tRNA-splicing endonuclease subunit Sen54 isoform X1	776162..785030	-	5	8869
	Gene2648	A0A3B4D118	forkhead box protein J1-A-like	811001..812745	-	1	1745
	Gene2649	A0A3B4D118	forkhead box protein J1-A-like	849011..849556	-	9	546
	Gene2650	DPX16_13441	methyltransferase-like protein 23 isoform X1	862807..864779	+	2	1973
	Gene2651	W5MZK8	UNC93-like protein MFSD11	869959..872578	-	3	2620
008 E21	Gene23181	LOC108256834	interferon beta-like	1426246..1436947	-	14	10702
	Gene23182	rdm1	RAD52 motif-containing protein 1	1446281..1451662	-	8	5382
	Gene23183	LOC108257282	NACHT, LRR and PYD domains-containing protein 12-like	1461551..1479562	+	5	18012
	Gene23184	NA	gypsy-16 si	1490316..1490747	-	34	432
	Gene23185	LOC108257310	NACHT, LRR and PYD domains-containing protein 12-like	1511576..1523007	+	1	11432
	Gene23186	NA	Retrotransposon-derived protein PEG10	1535788..1536012	-	2	225
008F24	Gene15446	N335_11499	protein kinase C epsilon type	1005015..1005362	-	2	348
	Gene15447	LOC108263298	suppressor of cytokine signaling 5-like isoform X1	1025164..1026600	+	1	1437
	Gene15448	prop1	homeobox protein prophet of Pit-1-like	1048096..1048322	+	5	227
	Gene15449	mcfd2	multiple coagulation factor deficiency protein 2	1054383..1056831	-	1	2449
008G1	Gene22656	LOC108268900	zinc finger protein 185 isoform X2	360919..368996	-	2	8078
	Gene22657	A0A3B4CPK9	sterol-4-alpha-carboxylate 3-dehydrogenase, decarboxylating	369210..384554	-	5	15345
	Gene22658	cetn2	centrin-2 isoform X1	385909..392525	+	4	6617
	Gene22659	ogt.1	UDP-N-acetylglucosamine--peptide N-acetylglucosaminyltransferase 110 kDa subunit isoform X1	392891..418913	-	8	26023
	Gene22660	NA	NA	427983..432672	-	3	4690
	Gene22661	NA	NA	437086..442643	+	3	5558
	Gene22662	NA	FH2 domain-containing protein 1-like	451874..461152	+	3	9279
	Gene22663	NA	FH2 domain-containing protein 1-like	462831..463877	+	10	1047
	Gene22664	slbp	histone RNA hairpin-binding protein-like isoform X1	473063..477217	+	5	4155
008N15	Gene1291	GSONMT00002853001	protein Shroom2-like isoform X1	1767369..1776217	-	4	8849
	Gene1292	A0A3B4BLD7	guanine nucleotide-binding protein subunit beta-4	1781967..1787441	+	17	5475
	Gene1293	A0A3B4BPJ3	mitofusin-1-like isoform X1	1795920..1806388	-	7	10469
	Gene1294	NA	trafficking protein particle complex subunit 10-like	1813809..1834916	+	11	21108
	Gene1295	A0A3B4DHF5	centriolar coiled-coil protein of 110 kDa isoform X1	1834969..1849901	-	10	14933
	Gene1296	mafg	transcription factor MafG isoform X1	1859000..1859992	-	2	993
008N5	Gene10133	LOC106569780	T-cell differentiation antigen CD6-like isoform X1	1302818..1315544	+	17	12727
	Gene10134	gdf6b	growth/differentiation factor 6-B-like	1336379..1336603	-	27	225
	Gene10135	pkhd1l1	fibrocystin-L isoform X1	1350371..1375266	-	1	24896
	Gene10136	nudcd1	nudC domain-containing protein 1 isoform X1	1388340..1416007	+	1	27668
	Gene10137	LOC108256856	thyrotropin-releasing hormone receptor-like	1430066..1430815	-	1	750
	Gene10138	EIF3E	Eukaryotic translation initiation factor 3 subunit E	1469208..1469911	+	4	704
	Gene10139	LOC108256931	plectin-like isoform X1	1475037..1492066	+	29	17030
008P24	Gene22370	A0A3B4DSA8	guanidinoacetate N-methyltransferase	3181196..3183902	+	8	2707
	Gene22371	ndufs7	NADH dehydrogenase [ubiquinone] iron-sulfur protein 7, mitochondrial	3186834..3191951	-	6	5118
	Gene22372	A0A3B4C147	CTD small phosphatase-like protein 2	3193934..3200088	-	48	6155
	Gene22373	arid3a	AT-rich interactive domain-containing protein 3A	3208060..3229499	-	11	21440
	Gene22374	KISS1R	kiSS-1 receptor	3241571..3253351	-	16	11781
009D11	Gene9315	sspn	sarcospan	969552..972111	-	27	2560
	Gene9316	SSPN	sarcospan	972717..977356	-	5	4640
	Gene9317	bhlhe41	class E basic helix-loop-helix protein 41	979936..981720	+	3	1785
	Gene9318	ctsd	cathepsin D	997759..1003223	+	7	5465
009D24	Gene21227	zglp1	GATA-type zinc finger protein 1 isoform X1	2350430..2354472	+	11	4043
	Gene21228	LOC108939887	protein lyl-1-like	2415540..2419316	+	1	3777
	Gene21229	A0A3B5A6D7	GTPase IMAP family member 8-like isoform X2	2428277..2428983	-	5	707
	Gene21230	LOC108273084	uncharacterized protein LOC113538290 isoform X1	2429120..2429898	-	22	779
	Gene21231	LOC108273085	HMG box-containing protein 4-like isoform X2	2440003..2444702	-	1	4700
	Gene21232	A0A3B4EZ86	heme oxygenase-like	2454088..2455377	+	16	1290
009D4	Gene2361	CCH79_00002282	protocadherin Fat 3-like	823380..823533	+	1	154
	Gene2362	LOC108276550	protocadherin Fat 3-like	831253..831486	+	1	234
	Gene2363	LOC108276550	protocadherin Fat 3-like	832068..832460	+	1	393
	Gene2364	LOC106590939	protocadherin Fat 3-like	833886..834100	+	1	215
	Gene2365	LOC108276550	protocadherin Fat 3-like	836678..836875	+	1	198
	Gene2366	LOC108276550	protocadherin Fat 3-like	839776..840053	+	1	278
	Gene2367	LOC108276550	protocadherin Fat 3-like	840131..840666	+	1	536
	Gene2368	LOC108276550	protocadherin Fat 3-like	843330..843487	+	1	158
	Gene2369	LOC108276550	protocadherin Fat 3-like	845765..845984	+	1	220
	Gene2370	LOC108276550	protocadherin Fat 3-like	846405..846558	+	1	154
	Gene2371	LOC108276550	protocadherin Fat 3-like	848297..848589	+	1	293
	Gene2372	mtnr1bb	melatonin receptor type 1B-B	865573..865810	+	5	238
	Gene2373	LOC108277381	T-cell surface protein tactile-like	914743..920188	+	7	5446
	Gene2374	LOC108277381	T-cell surface protein tactile-like	936063..942715	+	4	6653
	Gene2375	LOC108277350	broad-complex core protein-like	948905..950248	+	11	1344
	Gene2376	A0A3B4CKZ1	integrin-linked protein kinase	967506..982092	+	5	14587
010A12	Gene7407	KIN13B	KN13B_ARATHRecName: Full=Kinesin-like protein KIN-13B	516970..517195	+	1	226
	Gene7408	cas9	CRISPR-associated endonuclease Cas9	539657..539828	-	2	172
	Gene7409	NA	NA	586104..586270	-	1	167
010L11	Gene12258	LOC106587253	putative solute carrier family 22 member 31	400873..421486	+	1	20614
	Gene12259	A0A3B4DXG3	atlastin-2-like isoform X1	449210..449478	+	8	269
	Gene12260	A0A3B4DXG3	atlastin-2-like isoform X1	459913..475074	+	12	15162
	Gene12261	A0A3B4H5E1	lysyl oxidase homolog 4-like	485979..519641	-	8	33663
	Gene12262	LOC108259110	uromodulin-like	526060..532703	-	3	6644
	Gene12263	ciao2b	mitotic spindle-associated MMXD complex subunit MIP18	537998..538443	+	11	446
	Gene12264	M4AXA4	GTP-binding protein RAD	550555..551675	+	15	1121
	Gene12265	LOC106587276	cadherin-16 isoform X1	554211..597317	+	6	43107
010P13	Gene6219	slc29a4	equilibrative nucleoside transporter 4	1011030..1027050	-	28	16021
	Gene6220	ATPK	ATP synthase subunit f, mitochondrial-like	1044027..1047901	+	6	3875
	Gene6221	CPSF4	cleavage and polyadenylation specificity factor subunit 4 isoform X5	1049311..1053238	-	19	3928
	Gene6222	BUD31	protein BUD31 homolog	1059259..1061814	-	17	2556
	Gene6223	A0A3B4EBK0	serine hydroxymethyltransferase, cytosolic-like	1062523..1082371	+	4	19849
010P19	Gene6064	ttll9	probable tubulin polyglutamylase TTLL9 isoform X1	620286..639553	+	3	19268
	Gene6065	NA	protein FAM217B isoform X1	645688..646929	-	42	1242
	Gene6066	NA	synaptonemal complex protein 2-like isoform X1	656710..685914	+	9	29205
	Gene6067	LOC108276101	phosphatase and actin regulator 3-like isoform X1	693261..701406	-	1	8146
	Gene6068	PIGT	GPI transamidase component PIG-T-like	722718..724038	+	7	1321

## Sheet: Supplementary Table 2b
			Genes present on different scaffolds of C. magur
BAC clone ID	Gene Id	Gene names	Genes discription	Position on Scaffold	Strand	Exons	Genes length
001I02_T7	g350.t1	N.A.	N.A.	1...1297	-	3	1296
	g351.t1	N.A.	N.A.	3595...4929	+	2	1334
	g352.t1	N.A.	N.A.	5315...7510	+	1	2195
	g353.t1	N.A.	N.A.	7642...8304	+	1	662
001I02_pbRP1	g366.t1	igf2bp1	insulin-like growth factor 2 mRNA-binding protein 1	5531...39225	-	15	33694
	g367.t1	N.A.	N.A.	52277...62003	-	7	9726
	g368.t1	AT5G3	ATP synthase F(0) complex subunit C3, mitochondrial-like	65942...67049	-	4	1107
	g369.t1	LOC113047620	homeobox protein Hox-B13a	113225...114026	+	2	801
	g370.t1	ROHU	N.A.	132744...136046	+	2	3302
	g371.t1	N.A.	N.A.	136447...136806	+	1	359
	g372.t1	N.A.	N.A.	147133...148038	-	1	905
	g373.t1	N.A.	N.A.	148246...150480	-	1	2234
	g374.t1	N.A.	N.A.	150507...151576	-	2	1069
	g375.t1	N.A.	N.A.	157577...158284	+	3	707
	g376.t1	N.A.	N.A.	161841...162131	-	1	290
	g377.t1	N.A.	N.A.	176216...185432	+	9	9216
	g378.t1	LOC113071237	Transposon Ty3-G Gag-Pol polyprotein	189505...190302	-	1	797
	g379.t1	N.A.	N.A.	190628...192638	-	2	2010
	g380.t1	N.A.	N.A.	192730...193749	-	1	1019
	g381.t1	N.A.	N.A.	197768...200746	+	1	2978
	g382.t1	N.A.	N.A.	204644...216869	-	5	12225
	g383.t1	POL	Transposon Tf2-6 polyprotein	217116...218027	-	2	911
	g384.t1	ROHU	gastrula zinc finger protein XlCGF28.1-like	226966...227379	-	1	413
	g385.t1	LOC113061745	Transposon Ty3-I Gag-Pol poly	227891...237294	+	6	9403
	g386.t1	N.A.	N.A.	242686...246163	-	4	3477
	g387.t1	N.A.	N.A.	275708...283757	+	5	8049
	g388.t1	GSONMT00066351001	TCB1 transposase	286395...287261	+	2	866
	g389.t1	N.A.	N.A.	289185...304629	+	7	15444
	g390.t1	N.A.	N.A.	314941...320167	-	7	5226
	g391.t1	N.A.	N.A.	323091...327276	+	3	4185
	g392.t1	N.A.	N.A.	331233...349470	+	6	18237
001N22_T7	g1.t1	hpse2	inactive heparanase-2	1...23602	+	5	23601
	g2.t1	hps1	Hermansky-Pudlak syndrome 1 protein isoform X1	28998...69023	+	20	40025
	g3.t1	LOC1082636167	ST3 beta-galactoside alpha-2,3-sialyltransferase 7	71609...74437	-	4	2828
	g4.t1	Baya	MORN repeat-containing protein 4	84673...87888	-	5	3215
	g5.t1	nkx1-2	NK1 transcription factor related 2-like,a	96691...98943	+	2	2252
	g6.t1	prkg1	cGMP-dependent protein kinase 1	117199...120042	+	3	2843
	g7.t1	A0A3B4END9	cGMP-dependent protein kinase 1a isoform X1	125972...188916	+	17	62944
	g8.t1	LOC108262840	dickkopf WNT signaling pathway inhibitor 1a	193268...237219	+	7	43951
	g9.t1	LOC108263819	protocadherin-15a isoform X2	251301...251933	-	1	632
	g10.t1	AMELA	protocadherin-related 15a isoform X3	252655...258804	-	3	6149
	g11.t1	N.A.	N.A.	264855...266162	+	1	1307
	g12.t1	ROHU	Transposon Tf2-6 polyprotein	266188...266496	+	1	308
	g13.t1	Baya	protocadherin-15a isoform X1	268503...303137	-	11	34634
	g14.t1	N.A.	N.A.	304347...305140	+	2	793
	g15.t1	PHYPO	protocadherin-15a isoform X2	312630...319248	-	4	6618
	g16.t1	N.A.	N.A.	326825...329943	-	2	3118
	g17.t1	LOC113040897	Transposon Ty3-G Gag-Pol polyprotein	330484...331023	+	1	539
	g18.t1	N.A.	N.A.	335662...409512	-	21	73850
	g19.t1	N.A.	N.A.	488392...492632	+	3	4240
	g20.t1	AMELA	N.A.	492896...498236	+	3	5340
	g21.t1	N.A.	N.A.	499008...500280	+	2	1272
	g22.t1	N.A.	N.A.	501061...501687	+	1	626
	g23.t1	N.A.	N.A.	531028...563408	+	5	32380
	g24.t1	N.A.	N.A.	564033...564929	+	1	896
	g25.t1	N.A.	N.A.	594208...595131	-	1	923
	g26.t1	N.A.	N.A.	597791...603161	-	2	5370
	g27.t1	N.A.	N.A.	616780...630960	-	5	14180
	g28.t1	N.A.	N.A.	631365...631991	+	1	626
	g29.t1	ROHU	gag-pol fusion protein	637126...637757	-	2	631
	g30.t1	ROHU	gag-pol fusion protein	641621...647107	+	3	5486
	g31.t1	N.A.	N.A.	650901...651513	-	2	612
	g32.t1	N.A.	N.A.	655976...656290	+	1	314
	g33.t1	N.A.	N.A.	661370...662517	-	2	1147
	g34.t1	F2P81	gastrula zinc finger protein XlCGF28.1-like	663116...663706	-	1	590
	g35.t1	GSONMT	Transposon Ty3-G Gag-Pol polyprotein	664228...666517	+	2	2289
	g36.t1	N.A.	N.A.	675844...676419	+	1	575
	g37.t1	LOC116224209	Transposon Ty3-G Gag-Pol polyprotein	683818...684195	-	1	377
	g38.t1	LOC113040897	Transposon Ty3-G Gag-Pol polyprotein	689701...689970	+	1	269
	g39.t1	F2P81	gastrula zinc finger protein XlCGF28.1-like	691144...691779	+	1	635
	g40.t1	N.A.	N.A.	691980...692943	+	2	963
	g41.t1	D4764_16G0010810	Retrovirus-related Pol polyprotein from transposon opus	697162...697512	-	1	350
	g42.t1	D9C73_028448	N.A.	697690...698130	-	1	440
	g43.t1	N.A.	N.A.	698234...698806	-	1	572
	g44.t1	DPX16_19998	retrotransposable element	698841...699863	-	1	1022
	g45.t1	ROHU	gag-pol fusion protein	699901...700167	-	1	266
	g46.t1	N.A.	N.A.	713897...720205	+	3	6308
	g47.t1	DPX16	Transposon Tf2-9 polyprotein	730076...750923	-	5	20847
	g48.t1	ROHU	gag-pol fusion protein	752134...752658	+	1	524
	g49.t1	LOC108263300	inositol polyphosphate multikinase	763286...777113	-	6	13827
	g50.t1	LOC113069996	CDGSH iron-sulfur domain-containing protein 1	781717...786177	-	3	4460
	g51.t1	N.A.	N.A.	786530...797808	+	21	11278
	g52.t1	GALM	aldose 1-epimerase	798462...804081	-	7	5619
	g53.t1	N.A.	N.A.	805866...825844	+	14	19978
	g54.t1	PHYPO	lymphoid-specific helicase	827564...836421	-	20	8857
	g55.t1	N.A.	N.A.	852712...870035	+	8	17323
	g56.t1	AMELA	cGMP-dependent protein kinase 2 isoform X1	874430...888928	-	15	14498
	g57.t1	GSONMT00049235001	N.A.	891336...891617	+	1	281
	g58.t1	col13a1	collagen alpha-1(XIII) chain isoform X8	899114...978829	-	34	79715
	g59.t1	Baya	core histone macro-H2A.2	1031337...1039074	+	8	7737
	g60.t1	N.A.	N.A.	1049614...1085781	-	39	36167
	g61.t1	ROHU	pituitary homeobox 3	1096656...1124296	+	6	27640
	g62.t1	LIPP;AMEL	pancreatic triacylglycerol lipase-like	1126353...1138608	+	13	12255
	g63.t1	N.A.	N.A.	1141631...1142416	+	2	785
	g64.t1	N.A.	testis-expressed sequence 2 -like protein	1150637...1152517	-	2	1880
	g65.t1	N.A.	N.A.	1168308...1169345	+	1	1037
	g66.t1	N.A.	N.A.	1169562...1169930	+	1	368
	g67.t1	N.A.	N.A.	1170006...1177117	+	7	7111
	g68.t1	N.A.	Transposon Tf2-6 polyprotein	1179030...1180698	-	2	1668
	g69.t1	N.A.	N.A.	1182415...1182843	+	1	428
	g70.t1	AMELA	ammonium transporter Rh type A	1185209...1199661	+	11	14452
	g71.t1	N.A.	N.A.	1207120...1208678	+	3	1558
	g72.t1	N.A.	N.A.	1210637...1214130	-	2	3493
	g73.t1	slc30a1a;PHYPO	zinc transporter 1a	1233509...1241831	-	3	8322
	g74.t1	LOC106571199	serine/threonine-protein kinase Nek2	1248131...1254488	-	9	6357
	g75.t1	Baya	serine/threonine-protein kinase Nek2	1264068...1266975	-	5	2907
001N22_pbRP1	g76.t1	N.A.	N.A.	134...808	+	1	674
	g77.t1	N.A.	N.A.	5268...6150	-	2	882
	g78.t1	N.A.	N.A.	10927...11991	-	1	1064
	g79.t1	N.A.	N.A.	12110...13328	-	2	1218
	g80.t1	N.A.	N.A.	14243...20475	-	3	6232
	g81.t1	LOC108280345	semaphorin-4E-like isoform X1	23599...26818	-	6	3219
	g82.t1	DAT39_016951	N.A.	27144...44949	+	6	17805
	g83.t1	DAT39_022125	semaphorin-4E-like isoform X1	45409...52215	-	7	6806
	g84.t1	N.A.	N.A.	60189...60671	+	1	482
	g85.t1	N.A.	N.A.	62016...62294	-	1	278
	g86.t1	N.A.	N.A.	62364...62780	+	1	416
	g87.t1	N.A.	N.A.	64061...65104	-	1	1043
	g88.t1	N.A.	N.A.	68101...82344	-	14	14243
	g89.t1	N.A.	N.A.	84956...85234	-	1	278
	g90.t1	N.A.	N.A.	85265...85609	-	1	344
	g91.t1	N.A.	N.A.	86422...94978	-	3	8556
	g92.t1	LOC108280345	semaphorin-4E isoform X1	111846...119947	-	13	8101
007A22_pbRP1	g93.t1	PHYPO_G00096310	scavenger receptor class A member 3	20759...27320	+	6	6561
	g94.t1	N.A.	N.A.	59953...69067	-	4	9114
	g95.t1	POL	Pol polyprotein	70056...70439	-	1	383
	g96.t1	NITR3	novel immune-type receptor 3	72034...79923	+	5	7889
	g97.t1	LOC115004648	Transposon Tf2-9 polyprotein	83252...84368	+	2	1116
007F7_T7	g172.t1	AMELA	ectonucleoside triphosphate diphosphohydrolase 3	1...3572	-	4	3571
	g173.t1	AMELA	putative ferric-chelate reductase 1	16150...24774	+	13	8624
	g174.t1	N.A.	N.A.	26451...42783	-	7	16332
	g175.t1	PHYPO	phospholipid phosphatase-related protein type 4	69006...70034	-	1	1028
	g176.t1	PHYPO	phospholipid phosphatase-related protein type 4	72692...86342	-	6	13650
	g177.t1	GSONMT00079561001	retrotransposable element	86654...87109	+	1	455
	g178.t1	N.A.	N.A.	87382...88353	+	1	971
	g179.t1	PHYPO	phospholipid phosphatase-related protein type 5 isoform X2	95771...159620	+	11	63849
	g180.t1	A0A3B4EBW5	sorting nexin-7 isoform X1	178841...194917	-	12	16076
	g181.t1	N.A.	N.A.	197100...226959	+	4	29859
	g182.t1	N.A.	N.A.	245227...385030	+	26	139803
	g183.t1	Baya	polypyrimidine tract-binding protein 2 isoform X2	398794...424212	-	14	25418
	g184.t1	N.A.	N.A.	467698...490507	+	5	22809
	g185.t1	LOC115808057	cytochrome c-type heme lyase	511697...515746	-	6	4049
	g186.t1	N.A.	N.A.	522499...548022	+	20	25523
	g187.t1	N.A.	N.A.	548692...594872	-	23	46180
	g188.t1	DAT39	nuclear receptor ROR-alpha A	601875...610557	-	11	8682
	g189.t1	DAT39	acyl-coenzyme A thioesterase THEM4 isoform X1	631424...640321	-	3	8897
	g190.t1	LOC108268625	nucleoprotein TPR-like	642119...663444	+	8	21325
	g191.t1	Baya_4440	prostate-associated microseminoprotein	669732...670524	+	3	792
	g192.t1	PHYPO	C-Jun-amino-terminal kinase-interacting protein 4 isoform X1	673602...686658	+	24	13056
	g193.t1	tmem	transmembrane protein 238a	688791...689111	-	1	320
	g194.t1	N.A.	N.A.	690419...697412	+	6	6993
	g195.t1	N.A.	N.A.	699433...713943	-	13	14510
	g196.t1	N.A.	N.A.	720086...765058	+	37	44972
	g197.t1	N.A.	N.A.	769607...790216	-	9	20609
	g198.t1	N.A.	N.A.	801599...830680	+	18	29081
	g199.t1	LOC113116236	ribosomal RNA small subunit methyltransferase NEP1	831431...834444	+	5	3013
	g200.t1	A0A3B1JGW9	general transcription factor 3C polypeptide 6	838071...838610	-	5	539
	g201.t1	N.A.	N.A.	839944...871276	+	27	31332
	g202.t1	N.A.	N.A.	873408...909354	+	16	35946
	g203.t1	PHYPO	pleckstrin homology domain-containing family G member 5 isoform X3	917074...929207	+	10	12133
	g204.t1	A0A3B4CTF4	B-cell receptor CD22-like	930644...933788	-	8	3144
	g205.t1	N.A.	N.A.	946064...1002031	-	51	55967
	g206.t1	AMELA	Urotensin-2 receptor	1022765...1023604	+	1	839
	g207.t1	tnp;D4764	N.A.	1037598...1038335	-	1	737
	g208.t1	N.A.	N.A.	1057499...1150229	-	21	92730
	g209.t1	N.A.	N.A.	1278670...1279074	+	1	404
	g210.t1	N.A.	N.A.	1279199...1279654	+	1	455
	g211.t1	N.A.	N.A.	1279684...1281219	+	1	1535
	g212.t1	N.A.	N.A.	1346342...1347001	-	1	659
	g213.t1	N.A.	N.A.	1347446...1348018	-	1	572
	g214.t1	N.A.	N.A.	1353295...1353786	+	1	491
	g215.t1	N.A.	N.A.	1366735...1375412	+	16	8677
	g216.t1	PHYPO	tumor necrosis factor, alpha-induced protein 8-like protein 2 B	1381012...1383306	+	2	2294
	g217.t1	zgc	N.A.	1387435...1389293	-	3	1858
	g218.t1	Baya	sodium channel modifier 1 isoform X1	1389881...1393807	+	5	3926
	g219.t1	AMELA	tropomodulin-4	1395464...1400540	-	9	5076
	g220.t1	N.A.	N.A.	1405730...1409071	-	1	3341
	g221.t1	N.A.	N.A.	1409116...1410186	-	1	1070
	g222.t1	LOC108268142	induced myeloid leukemia cell differentiation protein Mcl-1b	1434041...1439611	-	4	5570
	g223.t1	N.A.	N.A.	1449243...1461095	+	10	11852
	g224.t1	N.A.	N.A.	1462348...1474091	-	3	11743
	g225.t1	Baya_4409	one cut domain, family member, like	1482093...1486903	+	2	4810
	g226.t1	LOC115820281	cathepsin S	1490482...1498583	-	6	8101
	g227.t1	N.A.	N.A.	1499068...1511044	-	3	11976
	g228.t1	N.A.	N.A.	1513626...1539258	-	16	25632
	g229.t1	N.A.	N.A.	1548953...1549900	+	1	947
	g230.t1	N.A.	N.A.	1560501...1586919	+	16	26418
	g231.t1	A0A3B4C5S8	toll-like receptor 18	1590220...1595507	+	5	5287
	g232.t1	S100A1	protein S100-A1-like	1601833...1606890	+	4	5057
	g233.t1	PHYPO	protein RRNAD1	1608244...1619756	-	8	11512
	g234.t1	isg20l2	interferon-stimulated 20 kDa exonuclease-like 2	1621439...1622752	+	3	1313
	g235.t1	N.A.	N.A.	1635680...1642974	+	9	7294
	g236.t1	A0A3B4DVZ3	hyaluronan and proteoglycan link protein 2	1643198...1648622	-	8	5424
	g237.t1	AMELA	ammonium transporter Rh type B	1660015...1666556	+	10	6541
	g238.t1	N.A.	N.A.	1668213...1690153	-	4	21940
	g239.t1	ROHU	myocyte-specific enhancer factor 2D isoform X1	1738688...1761426	+	10	22738
	g240.t1	N.A.	N.A.	1769881...1776201	-	4	6320
	g241.t1	Baya	G patch domain-containing protein 4	1783495...1787315	-	6	3820
	g242.t1	N.A.	N.A.	1804272...1826196	+	21	21924
	g243.t1	wu:fk66d12	lamin	1830912...1848000	-	12	17088
	g244.t1	LOC115819727	adrenocorticotropic hormone receptor	1860079...1861020	+	1	941
	g245.t1	Baya	melanocortin 5b receptor	1864346...1865338	-	1	992
	g246.t1	ROHU	protein FAM210A	1874319...1876627	+	3	2308
	g247.t1	PHYPO	low-density lipoprotein receptor class A domain-containing protein 4b isoform X2	1886568...1898397	-	3	11829
	g248.t1	PHYPO	low-density lipoprotein receptor class A domain-containing protein 4b isoform X1	1908812...1940240	-	5	31428
	g249.t1	N.A.	N.A.	1940451...1942278	+	2	1827
	g250.t1	N.A.	N.A.	1969191...2012542	-	30	43351
	g251.t1	LOC108267913	focal adhesion kinase 1 isoform X12	2014779...2041624	-	7	26845
	g252.t1	N.A.	N.A.	2058681...2063315	-	8	4634
	g253.t1	N.A.	G-protein coupled receptor 20	2069862...2088022	-	4	18160
	g254.t1	N.A.	N.A.	2088121...2090454	-	1	2333
	g255.t1	N.A.	N.A.	2090520...2091188	-	1	668
	g256.t1	N.A.	N.A.	2091304...2091555	-	1	251
	g257.t1	LOC108267870	diacylglycerol O-acyltransferase 1b	2092134...2101244	-	7	9110
	g258.t1	N.A.	N.A.	2144533...2145066	+	1	533
	g259.t1	N.A.	N.A.	2180014...2181661	-	2	1647
	g260.t1	N.A.	N.A.	2221974...2288869	-	37	66895
	g261.t1	PHYPO_G00006690	basic helix-loop-helix transcription factor scleraxis	2293171...2293737	+	1	566
	g262.t1	G5714	casein kinase II subunit alpha	2305393...2341330	-	28	35937
	g263.t1	A0A3B4DEH3	protein NDRG1b	2361594...2366485	+	13	4891
	g264.t1	Baya	thyroglobulin	2367905...2382904	-	7	14999
	g265.t1	AMELA	src-like-adapter	2383820...2387199	+	7	3379
	g266.t1	N.A.	N.A.	2387950...2427935	-	44	39985
	g267.t1	PHYPO	transmembrane protein 79	2442418...2445194	+	3	2776
	g268.t1	N.A.	N.A.	2448855...2466198	-	29	17343
	g269.t1	N.A.	N.A.	2466727...2531908	-	45	65181
	g270.t1	Baya	chromatin target of PRMT1b isoform X3	2544014...2550170	-	5	6156
	g271.t1	N.A.	N.A.	2553965...2575636	+	10	21671
	g272.t1	AMELA	ras-related and estrogen-regulated growth inhibitor-like protein	2590844...2611317	-	10	20473
	g273.t1	GEV33	Transposable element Tcb1	2612661...2613410	+	1	749
	g274.t1	N.A.	N.A.	2622397...2622990	+	1	593
	g275.t1	N.A.	N.A.	2628117...2633763	+	4	5646
	g276.t1	N.A.	N.A.	2633882...2634727	+	1	845
	g277.t1	dcst2	DC-STAMP domain-containing protein 2	2642552...2652409	-	10	9857
	g278.t1	N.A.	N.A.	2652947...2654503	+	1	1556
	g279.t1	dcst2	DC-STAMP domain-containing protein 2	2654549...2658873	-	7	4324
	g280.t1	N.A.	N.A.	2661088...2710625	+	37	49537
	g281.t1	PHYPO	Nucleoside diphosphate-linked moiety X motif 17	2712116...2717654	+	5	5538
	g282.t1	PHYPO	nucleoside diphosphate-linked moiety X motif 17	2720617...2753157	+	17	32540
	g283.t1	N.A.	N.A.	2762145...2793129	+	25	30984
	g284.t1	GSONMT00029525001	Transposable element Tc1 transposase	2795220...2795969	+	1	749
	g285.t1	thbs3a	thioredoxin interacting protein b	2803781...2805520	+	6	1739
	g286.t1	A0A3B4BSF0	RNA polymerase III subunit GL b	2814303...2837270	-	9	22967
	g287.t1	N.A.	N.A.	2838516...2840078	+	1	1562
	g288.t1	gatad2b	transcriptional repressor p66-beta-like	2852807...2861200	-	10	8393
	g289.t1	N.A.	N.A.	2870083...2874420	-	3	4337
	g290.t1	N.A.	N.A.	2876284...2896918	-	36	20634
	g291.t1	N.A.	N.A.	2897174...2925491	+	14	28317
	g292.t1	PHYPO	immunoglobulin superfamily DCC subclass member 3 isoform X1	2944543...2963015	-	14	18472
	g293.t1	N.A.	N.A.	2975965...2991921	-	28	15956
	g294.t1	GSONMT00048049001	TC1A transposase	3002767...3003174	-	1	407
	g295.t1	N.A.	N.A.	3018706...3040246	-	14	21540
	g296.t1	N.A.	N.A.	3045772...3058449	-	4	12677
	g297.t1	LOC108267518	MAGUK p55 subfamily member 6a isoform X1	3066618...3076760	+	11	10142
	g298.t1	gsdmeb	gasdermin Eb	3080995...3094460	-	8	13465
	g299.t1	ROHU	reverse transcriptase	3098002...3099189	+	2	1187
	g300.t1	N.A.	N.A.	3105616...3138268	-	22	32652
	g301.t1	N.A.	N.A.	3161178...3174886	+	3	13708
	g302.t1	N.A.	N.A.	3192333...3205877	-	2	13544
	g303.t1	N.A.	N.A.	3231591...3244260	-	4	12669
	g304.t1	N.A.	N.A.	3258093...3259217	-	3	1124
	g305.t1	N.A.	N.A.	3275841...3288571	+	5	12730
	g306.t1	N.A.	N.A.	3325557...3325964	-	2	407
	g307.t1	EXN66	NLR family CARD domain-containing protein 3 CARD15-like protein Caterpiller protein 16.2	3335040...3338190	+	2	3150
	g308.t1	TC1A	TCB2 transposase	3383987...3384307	-	1	320
	g309.t1	N.A.	N.A.	3394484...3428646	-	4	34162
	g310.t1	N.A.	N.A.	3444001...3444693	-	1	692
	g311.t1	N.A.	N.A.	3444724...3445065	-	1	341
	g312.t1	I1SRR6	reverse transcriptase domain-containing protein	3445172...3452020	+	5	6848
	g313.t1	N.A.	N.A.	3457657...3457887	-	1	230
	g314.t1	PHYPO	N-myc protein	3521675...3526315	+	3	4640
	g315.t1	F2P81	coiled-coil domain-containing protein 86	3538031...3542464	-	4	4433
	g316.t1	N.A.	N.A.	3560984...3571315	-	3	10331
	g317.t1	N.A.	N.A.	3594559...3625433	-	5	30874
	g318.t1	N.A.	N.A.	3625689...3641411	-	16	15722
	g319.t1	Erh	enhancer of rudimentary homolog	3643361...3654433	-	5	11072
	g320.t1	si:dkey	potassium voltage-gated channel subfamily F member 1a	3656733...3658175	+	1	1442
	g321.t1	N.A.	N.A.	3679659...3730924	-	32	51265
	g322.t1	N.A.	N.A.	3736519...3737594	-	2	1075
	g323.t1	N.A.	N.A.	3737689...3738129	-	1	440
	g324.t1	N.A.	N.A.	3738691...3739032	+	2	341
	g325.t1	N.A.	N.A.	3739252...3739671	-	1	419
	g326.t1	N.A.	N.A.	3740186...3740590	-	1	404
	g327.t1	naprt	nicotinate phosphoribosyltransferase	3750609...3759780	+	14	9171
	g328.t1	Hlx	H2.0-like homeobox protein isoform X1	3771672...3773690	+	4	2018
	g329.t1	N.A.	N.A.	3818859...3820103	-	1	1244
	g330.t1	N.A.	N.A.	3820205...3842136	-	4	21931
	g331.t1	N.A.	N.A.	3850353...3851402	+	1	1049
	g332.t1	N.A.	N.A.	3855710...3900306	-	37	44596
	g333.t1	PHYPO	aurora kinase-like isoform X1	3900419...3906264	-	8	5845
	g334.t1	N.A.	N.A.	3907005...3907412	+	1	407
	g335.t1	N.A.	N.A.	3907649...3908611	+	1	962
	g336.t1	AMELA	aurora kinase-like isoform X1	3908768...3920464	-	16	11696
	g337.t1	N.A.	N.A.	3932563...3933024	+	1	461
	g338.t1	N.A.	N.A.	3988766...3989422	+	2	656
	g339.t1	N.A.	N.A.	4052765...4061751	-	3	8986
	g340.t1	N.A.	N.A.	4066671...4075922	-	3	9251
	g341.t1	N.A.	N.A.	4106810...4120739	+	4	13929
	g342.t1	N.A.	N.A.	4178359...4232834	+	20	54475
	g343.t1	ust	uronyl 2-sulfotransferase	4239678...4244134	+	2	4456
	g344.t1	N.A.	N.A.	4251746...4251991	+	1	245
	g345.t1	ust	uronyl 2-sulfotransferase a isoform X1	4261903...4313810	+	8	51907
	g346.t1	LOC107726421	solute carrier family 22 member 16	4322391...4355480	-	10	33089
	g347.t1	N.A.	N.A.	4364416...4366227	-	1	1811
	g348.t1	N.A.	N.A.	4366504...4367391	-	1	887
	g349.t1	N.A.	N.A.	4367801...4368871	-	1	1070
007F7_pbRP1	g98.t1	N.A.	N.A.	1...3069	+	1	3068
	g99.t1	N.A.	N.A.	19266...41813	+	5	22547
	g100.t1	N.A.	N.A.	53276...57142	+	2	3866
	g101.t1	ROHU_029696	transposase-like protein	76246...82594	-	5	6348
	g102.t1	N.A.	N.A.	82650...84157	-	2	1507
	g103.t1	N.A.	N.A.	88405...88893	+	1	488
	g104.t1	N.A.	N.A.	129382...129720	+	1	338
	g105.t1	D5F01_LYC00968	reverse transcriptase	130420...131510	+	3	1090
	g106.t1	N.A.	Transposon Tf2-6 polyprotein	179961...184648	-	3	4687
	g107.t1	N.A.	N.A.	184736...187040	-	3	2304
	g108.t1	N.A.	N.A.	187166...187730	+	3	564
	g109.t1	N.A.	N.A.	187807...188568	-	1	761
	g110.t1	F2P81	E3 SUMO-protein ligase ZBED1-like	195390...198600	-	2	3210
	g111.t1	N.A.	N.A.	199046...199570	-	1	524
	g112.t1	POL	Transposon Tf2-6 polyprotein	200966...201785	+	2	819
	g113.t1	GSONMT00064465001	Transposable element Tc3 transposase	203026...204519	+	2	1493
	g114.t1	N.A.	N.A.	217830...221463	+	2	3633
	g115.t1	LOC113088631	Transposon Ty3-G Gag-Pol polyprotein	224053...235240	-	6	11187
	g116.t1	LOC113073889	ORF V: Enzymatic polyprotein	235319...237097	-	3	1778
	g117.t1	AMELA_G00203360	aquaporin-3b isoform X1	286018...293431	+	7	7413
	g118.t1	nars1	asparagine--tRNA ligase, cytoplasmic	299661...316831	-	15	17170
	g119.t1	N.A.	N.A.	318507...325402	+	8	6895
	g120.t1	N.A.	N.A.	331107...335842	-	2	4735
	g121.t1	N.A.	Transposon Tf2-9 polyprotein	336580...336918	+	1	338
	g122.t1	D5F01	Transposon Tf2-9 polyprotein	337239...338990	-	1	1751
	g123.t1	N.A.	N.A.	339201...340010	-	1	809
	g124.t1	N.A.	N.A.	340342...341172	-	1	830
	g125.t1	N.A.	N.A.	343894...357961	+	5	14067
	g126.t1	N.A.	N.A.	358287...358526	+	1	239
	g127.t1	LOC113040897	Transposon Ty3-G Gag-Pol polyprotein	395304...403586	-	2	8282
	g128.t1	tcf4	transcription factor 4 isoform X6	445103...533901	+	10	88798
	g129.t1	N.A.	N.A.	539100...556143	-	3	17043
002P12_T7	g132.t1	AMELA	calcitonin gene-related peptide type 1 receptor	1...30077	-	12	30076
	g133.t1	ROHU	probable acyl-CoA dehydrogenase 6	56738...85488	+	10	28750
	g134.t1	N.A.	N.A.	86910...100346	-	10	13436
	g135.t1	N.A.	N.A.	105623...150344	-	38	44721
	g136.t1	N.A.	N.A.	154343...228871	-	61	74528
	g137.t1	Ninj1	ninjurin-1 isoform X1	242559...244268	+	3	1709
	g138.t1	card19	caspase recruitment domain family, member 19 isoform X2	249596...258928	-	6	9332
	g139.t1	LOC115814781	protein bicaudal D homolog 2 isoform X2	260490...270126	-	9	9636
	g140.t1	AMELA	uncharacterized protein DAT39_011151, partial	273210...282939	+	6	9729
	g141.t1	N.A.	N.A.	297385...334649	+	13	37264
	g142.t1	LOC113040897	N.A.	342813...343148	-	1	335
	g143.t1	CR201	voltage-dependent L-type calcium channel subunit alpha-1D-like	343713...346724	+	6	3011
	g144.t1	LOC106516186	voltage-dependent L-type calcium channel subunit alpha-1D-like	346955...358927	+	12	11972
	g145.t1	CIB84	voltage-dependent L-type calcium channel subunit alpha-1D-like	359085...365352	+	5	6267
	g146.t1	POL	Pol polyprotein	366610...367320	-	1	710
	g147.t1	N.A.	N.A.	383633...401611	+	16	17978
	g148.t1	N.A.	N.A.	411556...470314	+	33	58758
	g149.t1	LOC108254727	probable serine/threonine-protein kinase DDB_G0277071 isoform X4	474300...483003	-	6	8703
	g150.t1	N.A.	N.A.	483441...499998	+	6	16557
	g151.t1	LOC108254727	uncharacterized protein LOC108254727 isoform X5	509646...519254	-	8	9608
002P12_pbRP1	g130.t1	N.A.	N.A.	1...2549	-	3	2548
005B17_T7	g131.t1	ROHU	gastrula zinc finger protein XlCGF28.1-like	24537...24863	+	1	326
005B17_pbRP1	g152.t1	AMELA	calcitonin gene-related peptide type 1 receptor	1...23989	-	10	23988
	g153.t1	ROHU	probable acyl-CoA dehydrogenase 6	50650...79400	+	10	28750
	g154.t1	N.A.	N.A.	80822...94258	-	10	13436
	g155.t1	N.A.	N.A.	99535...144256	-	38	44721
	g156.t1	N.A.	N.A.	148255...222783	-	61	74528
	g157.t1	Ninj1	ninjurin-1 isoform X1	236471...238180	+	3	1709
	g158.t1	card19	caspase recruitment domain family, member 19 isoform X2	243508...252840	-	6	9332
	g159.t1	LOC115814781	protein bicaudal D homolog 2 isoform X2	254402...264038	-	9	9636
	g160.t1	AMELA	uncharacterized protein DAT39_011151, partial	267122...276851	+	6	9729
	g161.t1	N.A.	N.A.	291297...328561	+	13	37264
	g162.t1	LOC113040897	Transposon Ty3-G Gag-Pol polyprotein	336725...337060	-	1	335
	g163.t1	CR201	voltage-dependent L-type calcium channel subunit alpha-1D-like	337625...340636	+	6	3011
	g164.t1	LOC106516186	voltage-dependent L-type calcium channel subunit alpha-1D-like	340867...352839	+	12	11972
	g165.t1	CIB84	voltage-dependent L-type calcium channel subunit alpha-1D-like	352997...359264	+	5	6267
	g166.t1	POL	Pol polyprotein	360522...361232	-	1	710
	g167.t1	N.A.	N.A.	377545...395523	+	16	17978
	g168.t1	N.A.	N.A.	405468...464226	+	33	58758
	g169.t1	LOC108254727	probable serine/threonine-protein kinase DDB_G0277071 isoform X4	468212...476915	-	6	8703
	g170.t1	N.A.	N.A.	477353...493910	+	6	16557
	g171.t1	LOC108254727	uncharacterized protein LOC108254727 isoform X5	503558...513166	-	8	9608
005M20_T7	g393.t1	PHYPO	ras homolog family member Gb	893...1468	+	1	575
	g394.t1	AMELA	post-GPI attachment to proteins factor 2	8489...16053	-	5	7564
	g395.t1	N.A.	N.A.	19071...37926	-	18	18855
	g396.t1	LOC108279291	rap1 GTPase-activating protein 2b isoform X2	38037...47768	-	13	9731
	g397.t1	N.A.	N.A.	47851...48198	+	1	347
	g398.t1	N.A.	N.A.	48270...48554	-	1	284
	g399.t1	N.A.	N.A.	48695...49498	-	1	803
005M20_pbRP1	g354.t1	LOC108279262	beta-galactoside alpha-2,6-sialyltransferase 1 isoform X1	16191...21691	-	6	5500
	g355.t1	St6gal1	beta-galactoside alpha-2,6-sialyltransferase 1 isoform X1	42144...49485	-	3	7341
	g356.t1	N.A.	N.A.	63434...65357	-	2	1923
	g357.t1	N.A.	N.A.	113391...114734	+	1	1343
	g358.t1	N.A.	N.A.	114760...115221	+	1	461
	g359.t1	N.A.	N.A.	130388...137740	-	3	7352
	g360.t1	N.A.	N.A.	160641...167873	-	2	7232
	g361.t1	N.A.	N.A.	167997...168548	-	1	551
	g362.t1	N.A.	N.A.	168640...170022	-	1	1382
	g363.t1	N.A.	N.A.	213257...220526	-	2	7269
	g364.t1	N.A.	N.A.	230774...231136	+	1	362
	g365.t1	AMELA	probable E3 ubiquitin-protein ligase RNF217	235051...253438	+	4	18387

## Sheet: Supplementary Table 3
Scafold Name	BAC clone ID	Gene names	Chrom. No._Zebrafish	Start_point_Zebrafish	End_point_Zebrafish	Chrom. No._Channel_catfish	Start_point_Channel_catfish	End_point_Channel_catfish
SF_1	002J12	PPP1R10	19	30408317	30422239	12	19925387	19939427
SF_1	002J12	fbp	21	40276569	40279077	22	8264164	8281456
SF_1	002O2	fbp	21	40276569	40279077	22	8264164	8281456
SF_1	002O2	zmiz1	13	30421472	30570859	3	17313318	17439476
SF_1	003L9	rims1	13	27631926	27767443	26	13555476	13619951
SF_1	003O9	CABP5	12	3848109	3861759	13	25133322	25139799
SF_1	003O9	asphd1	3	15271943	15284693	2	8811867	8815082
SF_1	003O9	sez6l2	3	15232181	15264732	2	8794230	8808366
SF_1	003O9	Kctd10	5	19436483	19444949	22	19724635	19729038
SF_1	003O9	hirip3	3	15193521	15210491	2	8773684	8782351
SF_1	004F12	zmiz1	13	30421472	30570859	3	17313318	17439476
SF_1	004F12	PPIF	13	30572172	30575799	3	17440428	17445436
SF_1	004F12	zcchc24	13	30579260	30645965	3	17451115	17482687
SF_26	004N14	caln1	15	16564692	16704417	17	21676502	21734459
SF_26	004N14	supt6h	21	26028947	26058547	18	14742738	14764819
SF_26	004N14	rab34	15	15459974	15469096	18	14731937	14742597
SF_26	004N14	A0A087YKD6	21	26073107	26073283	18	14729519	14729695
SF_26	004N14	Tlcd1	21	26080215	26089964	17	22208599	22221760
SF_26	004N14	asl	21	31253048	31277336	18	14696906	14709058
SF_530	006O16	ACSL3	2	47471647	47516648	20	8971557	8993601
SF_530	006O16	hes6	2	48288461	48304696	20	8871743	8873691
SF_325	007B2	lonrf1	14	34068075	34092744	8	6887731	6926493
SF_325	007B2	itk	14	34045284	34074510	8	6942778	6958722
SF_325	007B2	A0A087X859	14	33989484	33989720	8	7009200	7009364
SF_92	007D10	chrnb2	16	22618620	22678294	1	8816241	8848075
SF_92	007F14	fgf8a	13	28495419	28501985	3	16222474	16226779
SF_92	007F14	fbxw4	13	28512530	28572642	3	16235172	16271432
SF_92	007F14	wbp1l	5	72383890	72390259	3	16284346	16296935
SF_92	007F14	CYP17	23	45560534	45597854	3	16299948	16303311
SF_92	007F14	cnnm2	1	31725154	31799359	26	13731699	13767614
SF_75	007K15	ldha	25	25123385	25131755	14	17377256	17385846
SF_75	007K15	Tsg101	25	25132703	25142387	14	17385411	17398898
SF_254	008E 4	tsen54	3	60761811	60795831	2	25261119	25296130
SF_254	008E 4	W5MZK8	3	60620659	60620829	2	25434684	25434854
SF_70	008 E21	rdm1	19	18049969	18110700	24	18282805	18290005
SF_70	008F24	prop1	13	8677166	8683552	3	24034154	24042239
SF_70	008F24	mcfd2	13	8682176	8692860	3	24040872	24044072
SF_255	008G1	cetn2	14	14662116	14666556	8	4104068	4107207
SF_255	008G1	ogt.1	14	14721300	14746767	8	4117683	4135781
SF_255	008G1	slbp	14	14841685	14846166	8	4188974	4193265
SF_48	008N15	mafg	3	55401951	55404985	10	7114520	7137059
SF_48	008N5	gdf6b	19	22999181	23002883	24	12755982	12759737
SF_48	008N5	pkhd1l1	19	22850657	22919764	24	12760425	12805987
SF_48	008N5	nudcd1	19	22759116	22843480	24	12811641	12838901
SF_48	008N5	EIF3E	19	22622355	22664398	1	23226758	23265250
SF_1	008P24	ndufs7	11	5842632	5852715	10	21127032	21133522
SF_1	008P24	arid3a	11	5681762	5810958	10	21077524	21110255
SF_1	008P24	KISS1R	2	33796207	33821163	10	21070816	21075266
SF_232	009D11	sspn	18	16111185	16123222	4	10644448	10650914
SF_232	009D11	SSPN	18	16111185	16123222	4	10644448	10650914
SF_232	009D11	bhlhe41	18	16125852	16130165	4	10652459	10656876
SF_232	009D11	ctsd	18	16133595	16146081	4	10662549	10672306
SF_49	009D24	zglp1	6	153146	158614	12	6311789	6323165
SF_206	009D4	mtnr1bb	10	25035459	25069207	16	17279410	17302647
SF_268	010A12	cas9	23	7405938	7408471	4	30022910	30024374
SF_314	010L11	ciao2b	7	44965773	44970994	27	11443678	11449339
SF_173	010P13	slc29a4	3	40315410	40349733	24	4183044	4202396
SF_173	010P13	CPSF4	3	40289418	40295255	24	4162369	4171024
SF_173	010P13	BUD31	3	40284598	40287841	24	4155624	4158290
SF_8	010P19	ttll9	23	12134839	12150667	15	10954817	10963974
SF_8	010P19	PIGT	23	12361899	12414082	15	11049255	11065232
SF_369	001I02_pbRP1	igf2bp1	3	23518137	23575115	2	9817078	9852845
SF_369	001I02_pbRP1	POL	1	4419	7736	8	1739516	1754783
SF_1	001N22_T7	hpse2	13	4050145	40668077	3	18537391	18591035
SF_1	001N22_T7	hps1	13	40686133	40716702	3	18596553	18609907
SF_1	001N22_T7	nkx1-2	14	15064870	15068562	3	18636143	18641392
SF_1	001N22_T7	prkg1	23	6333406	6354179	3	20898207	21151193
SF_1	001N22_T7	GALM	13	8306399	8318216	3	19280891	19288215
SF_140	007A22_pbRP1	POL	1	4419	7736	8	1739516	1754783
SF_140	007A22_pbRP1	NITR3	7	17400445	17416092	8	8133	9906
SF_140	007A22_pbRP1	tmem	7	28556166	28568238	10	981076	988843
SF_140	007A22_pbRP1	zgc	21	33058625	33090204	9	16773301	16779722
SF_140	007A22_pbRP1	dcst2	16	28727383	28754071	1	14286521	14295440
SF_140	007A22_pbRP1	thbs3a	16	42900238	42933332	1	14162216	14182343
SF_140	007A22_pbRP1	gatad2b	19	41701660	41724246	1	14069272	14094668
SF_140	007A22_pbRP1	gsdmeb	16	21425114	21441226	1	13825693	13840073
SF_140	007A22_pbRP1	naprt	20	52273446	52314299	2	29229797	29253904
SF_165	007F7_pbRP1	POL	1	4419	7736	8	1739516	1754783
SF_165	007F7_pbRP1	nars1	21	944715	965598	18	2451639	2463070
SF_165	007F7_pbRP1	tcf4	21	1320767	1459974	18	2539225	2694319
SF_176	002P12_T7	Ninj1	11	37105640	37120954	21	1224658	1230406
SF_176	002P12_T7	card19	11	37095165	37101987	21	1233926	1236481
SF_176	002P12_T7	POL	1	4419	7736	8	1739516	1754783
SF_176	005B17_pbRP1	Ninj1	11	37105640	37120954	21	1224658	1230406
SF_176	005B17_pbRP1	card19	11	37095165	37101987	21	1233926	1236481
SF_176	005B17_pbRP1	St6gal1	21	31150438	31184035	18	14620645	14646427
